# Supplementary material for: Acceptance of Supportive Illustrations for Preparation of Patients for an Orthopedic Telemedical Consultation
Source: Front Surg. 2021 Sep 22;8:696721. doi: 10.3389/fsurg.2021.696721 (PMC8492955; doi:10.3389/fsurg.2021.696721)
Supplement: Supplementary file 3 [file Table_3.XLSX]

## Sheet: raw data
			Legend: 1 = yes / 0 = no or free text in the following fields, which have the addition T in the ID.																Likert scale 1-5: 1-Fully agree, 2-Agree, 3- Neutral, 4-Disagree, 5-Disagree strongly
	Question (in brief)	group	Age	Gender			Looking back, would you find it useful if you had received the flyer with the illustrations before your online video consultation?		How would you rate the individual aspects depicted on the flyer from your own experience with school grades from 1-6.								Did you not sufficiently consider one/several of the aspects illustrated even before your own appointment? Which one(s) was it?		Simple/understandable illustrations	Support of the understanding of the illustrations through the keywords/labels used	Better understanding through illustrations as pure text form	Better preparation for a video consultation through the illustrations better preparation for a video consultation	Simplification/shortening of the processes of the video consultation through the illustrations	Appealing design/layout	What can be improved for the illustrations? (free answer)
text for charts									Schedule enough time	Stable internet connection	Godd lighting condition	Functional clothing	Camera distance to provide overview	Camera adjustment for detail	Patient identifikation	Upload of dokuments possible	1=Yes 0=No 22=no answer	Free text	Simple/understandable illustrations	Better understanding of the illustr. through the keywords/labels used	Better understanding through illustrations as pure text form	Better preparation for a video consultation through the illustrations better preparation for a video consultation	Simplification/shortening of the processes of the video consultation through the illustrations	Appealing design/layout
Partial result		EXP	38.5		28	2	22		1.8	1.03333	1.66667	2.06667	1.86667	2	2.1	2.06667	10		1.3	1.3	1.33333	1.26667	1.3	1.7
Standard deviation		EXP	9.33363
		EXP																	4.7	4.7	4.66667	4.73333	4.7	4.3
Partial result		IND	38.8667		26	7	47		2.23333	1.06667	1.76667	1.6	2.03333	2.33333	1.76667	1.8			1.4	1.63333	1.76667	1.76667	1.73333	1.9
Standard deviation		IND	12.2875
		IND																	4.6	4.36667	4.23333	4.23333	4.26667	4.1
ID	answer-ID		Q1.1T		Q2.1	Q2.2	Q3.1	Q3.3	Q4.1	Q4.2	Q4.3	Q4.4	Q4.5	Q4.6	Q4.7	Q4.8	Q5.1	Q5.2	Q6.1	Q7.1	Q8.1	Q9.1	Q10.1	Q11.1	Q12
ID	Answer options	EXP=Experienced IND=Independent	Free text	0=female 1=male 22=no answer	Male	Female	Yes = 1, No = 0	Free text (which points)	School grade 1 (very useful/important) to 6 (not at all useful/important)	School grade 1 (very useful/important) to 6 (not at all useful/important)	School grade 1 (very useful/important) to 6 (not at all useful/important)	School grade 1 (very useful/important) to 6 (not at all useful/important)	School grade 1 (very useful/important) to 6 (not at all useful/important)	School grade 1 (very useful/important) to 6 (not at all useful/important)	School grade 1 (very useful/important) to 6 (not at all useful/important)	School grade 1 (very useful/important) to 6 (not at all useful/important)			Likert scale	Likert scale	Likert scale	Likert scale	Likert scale	Likert scale	Free text
23		EXP	38	1	1	0	1	0	2	1	1	2	1	4	1	2	0	0	2	2	1	2	2	2	Should figure 8 only tell the patient that he/she should have the findings with him/her? Because it does not say how he/she will technically upload later, whether he/she needs additional software and should install it or something similar. The picture tells me to have the findings with me, but the caption suggests that this is about how I upload, but that's not the point. Hmmm... Possible additio…
26		EXP	56	1	1	0	1	1 to 8	2	2	2	2	2	2	2	2	0	0	2	2	2	2	2	2	0
1		EXP	48	1	1	0	0	0	3	1	1	2	2	3	1	1	0	0	1	1	1	1	1	1	I would recommend placing No. 7 further forward so that the troop ID card is immediately at hand.
31		EXP	59	1	1	0	0	0	2	1	2	4	2	2	1	1	0	0	1	1	1	1	1	1	0
16		EXP	45	1	1	0	1	0	3	1	4	4	4	5	5	5	0	0	1	1	1	1	1	1	0
37		EXP	47	1	1	0	1	1 to 8	1	1	1	1	1	1	1	1	0	0	1	1	1	1	1	1	0
25		EXP	36	1	1	0	1	2	2	1	2	2	2	1	2	2	0	0	3	1	1	1	1	1	0
30		EXP	27	1	1	0	1	1 to 8	1	1	2	2	1	1	2	1	1	3,5,6	1	1	1	1	1	1	the text again in English for citizens who do not speak German.
46		EXP	49	1	1	0	1	0	2	1	1	2	2	2	3	4	1	3 and 5	1	1	1	1	2	1	I find the flyer very successful and certainly helpful.
8		EXP	25	1	1	0	1	1 to 8	5	1	1	2	3	1	5	2	1	3	1	1	1	1	2	1	If necessary, an accessibility, e.g. if it is not clear whether a photogram or a scan of documents is necessary. Photography is possible virtually every time a mobile phone is used, but scanning is not.
55		EXP	37	1	1	0	1	3.6	2	1	1	2	2	1	2	2	1	3.6	1	1	1	1	1	1	I find the flyer successful, easy to understand and helpful.
38		EXP	26	1	1	0	1	6	1	1	1	1	1	1	2	3	0	0	1	2	2	2	1	2	0
60		EXP	27	1	1	0	1	0	1	1	1	1	1	1	1	1	1	5	1	1	1	1	1	1	I find it very good as a young person who is familiar with modern means of communication. But I think the flyer will also help older people.
52		EXP	27	1	1	0	1	1,3,5	1	1	1	2	1	2	2	2	0	0	1	1	3	1	1	2	The illustrations are very understandable and in my opinion need no improvement.
49		EXP	41	1	1	0	1	7	4	1	3	3	3	3	2	1	1	8	2	2	2	2	2	3	Reference to device/software e.g. cell phone type or recommendation --> laptop because of free-moving.
45		EXP	37	0	0	1	1	1 to 8	1	1	1	2	1	1	2	2	0	5 and 6	1	1	1	1	1	1	0
41		EXP	30	1	1	0	1	1 to 8	1	1	1	1	1	1	1	1	0	0	1	1	1	1	1	1	0
42		EXP	29	0	0	1	1	4,5,6	2	1	3	3	4	4	1	3	1	1,4,5,6	2	2	1	1	1	2	0
61		EXP	44	1	1	0	0	0	1	1	1	1	1	1	1	1	0	0	2	2	2	2	1	3	For point 8: How can I make it possible, for example, via Dropbox, web transfer or email in advance.
18		EXP	40	1	1	0	0	I was well informed about the process in this regard.	1	1	1	1	1	1	1	1	0	0	2	1	1	1	1	3	I think on the whole are kept simple and understandable. Which is not bad :)
39		EXP	39	1	1	0	0	0	2	1	2	2	2	2	2	2	0	0	1	1	1	1	1	2	0
43		EXP	43	1	1	0	1	0	2	1	2	3	2	2	2	2	1	5.6	1	1	1	1	1	3	0
36		EXP	43	1	1	0	0	0	1	1	1	1	1	1	3	3	0	0	1	1	1	1	3	3	to 11 and 12 neutral, because everyone has different tastes. The flyer is okay. Well understandable, but I also got along well without it. Point 1-6 is logical and does not really need to be explained. Much more important would be a selfie stick to position the camera from the handy.
59		EXP	32	1	1	0	1	1 to 8	2	1	2	2	2	2	4	4	0	0	1	1	3	2	1	3	0
34		EXP	31	1	1	0	1	4-6	2	1	3	1	1	1	2	2	0	0	1	1	1	1	1	1	fully satisfied
70		EXP	49	1	1	0	0	0	1	1	2	1	1	1	1	1	0	0	1	3	2	2	2	2	0
48		EXP	33	1	1	0	1	3,5,6	1	1	2	4	2	2	3	2	1	3,4,5,6	2	2	1	1	1	2	It would be an advantage if the figures would include values (e.g. min. strength of internet connection, lighting angle)
68		EXP	37	1	1	0	1	4	1	1	1	1	2	4	4	4	1	5	1	1	1	1	1	1	0
56		EXP	27	1	1	0	0	0	3	1	3	6	6	6	3	3	0	0	1	1	2	2	2	2	0
75		EXP	53	1	1	0	1	0	1	1	1	1	1	1	1	1	0	0	1	1	1	1	1	1	0
E1		IND	53	1	1	0	1	0	1	1	1	1	1	1	2	1	22		1	1	1	2	2	1	0
E2		IND	50	1	1	0	1	0	6	1	1	2	2	2	1	1	22		2	2	1	1	1	2	1. switch field for sound/image/sign language; 2. change heading from tips --> work steps; 3. 5 + 6 can be combined; 4. keep switch field support staff ready (or caregivers); 5. delete field 1 - is self-explanatory or make specifications.
E3		IND	54	1	1	0	1	8	1	1	1	1	1	1	1	1	22		1	1	4	1	1	1	0
E4		IND	26	1	1	0	1	2 to 8	3	1	1	1	1	1	1	1	22		1	1	1	1	1	1	Item 1 Allow time: might sound daunting, so patient may think it will take longer online than onsite
E5		IND	22	1	1	0	1	Most of the points are self-evident, however, I find the vereinbfahte summary yet very helpful to get an overview.	1	1	1	2	2	2	1	1	22		1	1	3	2	2	1	0
E6		IND	48	1	1	0	1	Position selection calculator, completeness measures	1	1	2	2	2	2	1	3	22		1	1	1	1	1	1	0
E7		IND	20	1	1	0	0	0	4	3	4	3	4	4	3	3	22		2	3	2	3	3	3	0
E8		IND	53	1	1	0	1	Is logical and easy to understand in all points	1	1	1	1	1	1	1	1	22		1	1	1	1	1	1	ID image could be even more reminiscent of troop ID card
E9		IND	52	1	1	0	1	1-5; contents may not otherwise be considered	1	1	1	1	1	3	1	1	22		1	1	1	1	1	1	Text for Fig. 6 would be more conclusive for me as follows: "Reorient camera if necessary for required detail shot"; however, the point itself is rather self-evident for me and thus dispensable.
E10		IND	30	1	1	0	1	1, 2, 3, 7, 8	2	1	1	2	2	2	1	1	22		1	1	1	1	2	2	0
E11		IND	34	1	1	0	1	1, 2, 4 und 7	1	1	4	1	3	4	1	5	22		1	2	2	3	2	2	Change the order
E12		IND	29	22	1	1	1	0	2	1	2	3	2	3	2	2	22		1	1	2	2	1	2	0
E13		IND	36	1	1	0	1	good preparation for what is coming	1	1	1	2	3	2	3	2	22		2	2	1	1	2	3	0
E14		IND	33	1	1	0	1	4, 5, 6, 8	2	1	1	1	1	1	1	1	22		1	1	3	2	1	1	0
E15 Ambulanz		IND	32	1	1	0	1	0	3	1	1	1	1	2	1	1	22		2	2	2	2	2	2	0
E16 Ambulanz		IND	40	1	1	0	1	2, 4	3	1	2	1	5	5	3	2	22		1	2	1	2	2	3	0
E17		IND	22	1	1	0	1	0	3	1	3	3	3	3	3	3	22		1	2	2	2	2	2	0
E18 Ambulanz		IND	31	1	1	0	1	With all of them, since I know exactly what to look for	1	1	1	1	1	1	1	1	22		1	1	1	1	1	1	In my eyes everything is super represented
E19 Ambulanz		IND	21	1	1	0	1	alle	1	1	1	1	2	2	2	2	22		1	1	1	1	1	1	0
E20 Ambulanz		IND	60	0	0	1	1	alle	1	1	1	1	1	1	1	1	22		1	1	1	1	1	1	0
E21 Ambulanz		IND	57	1	1	0	1	0	2	1	2	3	3	3	3	2	22		1	3	2	2	3	3	0
E22 Ambulanz		IND	40	1	1	0	1	0	4	1	2	1	1	2	1	2	22		2	3	2	2	2	3	0
E23 Ambulanz		IND	40	1	1	0	0	0	5	1	5	3	5	5	5	3	22		2	2	2	3	3	3	0
E24 Ambulanz		IND	35	0	0	1	1	0	4	1	2	2	3	4	1	2	22		3	3	3	3	3	3	0
E25 Ambulanz		IND	31	1	1	0	1	4, 5, 8	3	1	2	1	1	2	1	1	22		1	1	2	1	1	1	0
E26 Ambulanz		IND	61	1	1	0	0	0	3	1	3	2	4	4	3	2	22		2	2	3	4	3	3	0
E27 Ambulanz		IND	36	1	1	0	1	for general preparation for the consultation	2	1	1	1	1	2	2	2	22		2	2	2	2	2	3	0
E28 Ambulanz		IND	35	0	0	1	1	0	2	1	2	1	1	2	3	3	22		2	2	2	2	2	2	0
E29 Ambulanz		IND	56	1	1	0	0	0	2	1	2	2	2	2	2	2	22		2	2	2	2	2	2	0
E30 Ambulanz		IND	29	0	0	1	1	all	1	1	1	1	1	1	1	1	22		1	1	1	1	1	2	Possibly design
